# Supplementary material for: Evolutionary convergence of muscle architecture in relation to locomotor ecology in snakes
Source: J Anat. 2023 Feb 2;242(5):862–71. doi: 10.1111/joa.13823 (PMC10093152; doi:10.1111/joa.13823)
Supplement: Supplementary file 1 — Appendix S1 [file JOA-242-862-s001.zip]

Archive with 7 entries (7 files):
- JOA_13823_Figure S1 - Aquatic.pdf
- JOA_13823_Figure S2 - Arboreal.pdf
- JOA_13823_Figure S3 - Terrestrial.pdf
- JOA_13823_Mathou et al supplementary tables.docx
- JOA_13823_Mathou et al Table S1.xlsx
- JOA_13823_Mathou et al Table S2.xlsx
- JOA_13823_Supplementary captions.docx
