# Supplementary material for: Evolutionary convergence of muscle architecture in relation to locomotor ecology in snakes
Source: J Anat. 2023 Feb 2;242(5):862–71. doi: 10.1111/joa.13823 (PMC10093152; doi:10.1111/joa.13823)
Supplement: Supplementary file 1 — Appendix S1 [file JOA-242-862-s001.zip › JOA_13823_Mathou et al Table S1.xlsx]

## Sheet: Feuil1
Table S1: lengths of tendons and muscles bellies of the different muscles expressed in number of vertebrae.
Genus	Species	Family	Ecology	Upper tendon SSP	SSP muscle belly	Lower tendon SSP	Upper tendon LD	LD muscle belly	Lower tendon LD	Upper tendon IC	IC muscle belly	Lower tendon IC
Acanthophis	praelongus	Elapidae	Terrestrial	11	8	1	3	7	1	5	17	6
Acrochordus	granulatus	Acrochordidae	Aquatic	6	7	3	4	7	2	3	10	3
Acrochordus	javanicus	Acrochordidae	Aquatic	6	8	3	5	9	NA	4	12	3
Agkistrodon	piscivorus	Viperidae	Aquatic	17	9	4	8	6	3	6	16	6
Boa	constrictor	Boidae	Terrestrial	8	12	3	8	13	2	3	19	1
Bohrops	atrox	Viperidae	Terrestrial	11	11	4	6	8	2	5	12	7
Corallus	hortulanus	Boidae	Arboreal	11	6	3	9	5	1	8	7	5
Craspedocephalus	trigonocephalus	Viperidae	Arboreal	18	9	3	9	6	2	8	12	7
Crotalus	adamanteus	Viperidae	Terrestrial	12	6	4	4	8	2	5	12	10
Crotalus	ruber	Viperidae	Terrestrial	15	9	3	6	7	2	4	16	11
Dasypeltis	scabra	Colubridae	Arboreal	28	9	2	5	3	NA	9	17	10
Dendroaspis	angusticeps	Elapidae	Arboreal	17	11	6	5	6	1	6	17	10
Grayia	ornata	Colubridae	Aquatic	9	6	2	4	6	NA	4	17	13
Helicops	angulatus	Dipsadidae	Aquatic	11	7	2	4	5	1	4	12	4
Homalopsis	buccata	Homalopsidae	Aquatic	7	12	3	5	9	2	5	16	4
Hydrophis	platurus	Colubridae	Aquatic	7	8	4	5	6	NA	7	8	8
Leptophis	ahaetulla	Colubridae	Arboreal	7	8	4	6	10	2	4	7	3
Natrix	natrix	Natricidae	Terrestrial	27	15	10	13	11	NA	19	22	15
Nerodia	fasciata	Natricidae	Aquatic	12	9	3	4	6	NA	6	12	6
Panterophis	guttatus	Colubridae	Terrestrial	12	10	4	5	8	NA	8	16	8
Pituophis	melanoleucus	Colubridae	Terrestrial	14	8	2	5	8	NA	6	16	7
Python	regius	Pythonidae	Terrestrial	8	8	3	6	7	2	4	12	4
Walterinnesia	aegyptia	Elapidae	Terrestrial	11	11	3	7	7	2	6	14	9
Xenodon	werneri	Dipsadidae	Terrestrial	14	6	2	6	6	2	5	10	5
IC, iliocostalis; LD, longissimus dorsi; SSP, semispinalis-spinalis
