# Supplementary material for: Evolutionary convergence of muscle architecture in relation to locomotor ecology in snakes
Source: J Anat. 2023 Feb 2;242(5):862–71. doi: 10.1111/joa.13823 (PMC10093152; doi:10.1111/joa.13823)
Supplement: Supplementary file 1 — Appendix S1 [file JOA-242-862-s001.zip › JOA_13823_Mathou et al Table S2.xlsx]

## Sheet: Feuil1
Table S2: raw muscle data used for analyses.
Genus	Species	Family	Ecology	Diameter (mm)	SVL (cm)	Mass (g)	SSP length (cm)	LD length (cm)	IC length (cm)	SSP mass (g)	LD mass (g)	IC mass (g)	SSP anterior mass (g)	SSP mid-body mass (g)	SSP posterior mass (g)	LD anterior mass (g)	LD mid-body segment mass(g)	LD posterior segment mass (g)	IC anterior segment mass (g)	IC mid body segment mass (g)	IC posterior segment mass (g)	fiber length IC anterior (cm)	fiber length IC mid body (cm)	fiber length IC posterior (cm)	fiber length LD anterior (cm)	fiber length LD mid body (cm)	fiber length LD posterior (cm)	fiber length SSP anterior (cm)	fiber length SSP mid body (cm)	fiber length SSP posterior (cm)	SSP fiber angle (°)	LD fiber angle (°)	IC fiber angle (°)	PCSA SSP anterior (cm2)	PCSA SSP mid-body (cm2)	PCSA SSP posterior (cm2)	PCSA LD anterior (cm2)	PCSA LD mid-body (cm2)	PCSA LD posterior (cm2)	PCSA IC anterior (cm2)	PCSA IC mid-body (cm2)	PCSA IC posterior (cm2)
Acanthophis	praelongus	Elapidae	Terrestrial	27	57.2	192	57.2	56.8	57.2	1.1657	1.7568	1.8795	0.0062	0.0082	0.0066	0.017	0.0148	0.0056	0.0206	0.0352	0.0078	0.907	1.548	0.964	0.728	0.732	0.644	0.455	1.041	0.474	18	10	8	0.0137377	0.00794141	0.0140378	0.0243771	0.0211064	0.0090775	0.0238409	0.023869	0.00849338
Acrochordus	granulatus	Acrochordidae	Aquatic	15.91	48.1	77	45.8	48.7	49.8	0.9259	2.0635	1.1723	0.0065	0.0078	0.0022	0.008	0.007	0.0024	0.0015	0.0095	0.0045	0.11	0.214	0.143	0.196	0.41	0.315	0.15	0.209	0.189	15	6	4	0.0443698	0.0382132	0.0119186	0.0430285	0.0179985	0.00803199	0.0144194	0.0469416	0.0332755
Acrochordus	javanicus	Acrochordidae	Aquatic	27.1	68	286	50.5	58.9	54.7	2.285	8.302	6.801	0.0221	0.0157	0.0093	0.0657	0.0355	0.0161	0.0351	0.0264	0.0168	1.051	1.748	1.143	0.74	1.099	0.516	0.476	0.536	0.564	17	7	3	0.047066	0.0296932	0.0167158	0.09341	0.0339853	0.0328274	0.0353521	0.0159872	0.0155587
Agkistrodon	piscivorus	Viperidae	Aquatic	41.5	91	1046	91	91	91	4.3813	5.0698	2.759	0.1425	0.2436	0.0345	0.1307	0.1908	0.0933	0.0986	0.2225	0.0863	0.641	0.845	0.922	0.519	0.711	0.57	0.603	0.873	1.06	9	20	2	0.247417	0.292142	0.0340757	0.250858	0.267318	0.163052	0.162952	0.278943	0.0991565
Boa	constrictor	Boidae	Terrestrial	17.2	39.5	45	39.9	39.9	39.9	0.8463	0.8945	0.9409	0.0013	0.0018	0.0013	0.0018	0.0036	0.0023	0.0068	0.0035	0.0038	0.754	0.815	0.792	0.647	0.733	0.705	0.581	0.685	0.666	5	6	6	0.00236276	0.00277481	0.0020612	0.00293286	0.00517751	0.00343923	0.00950737	0.00452724	0.00505803
Bothrops	atrox	Viperidae	Terrestrial	28.95	61.3	297	50.2	54.2	54.2	1.8122	2.815	3.84	0.0101	0.0142	0.0129	0.0108	0.0095	0.0044	0.012	0.0181	0.0221	0.246	0.336	0.288	0.124	0.156	0.136	0.143	0.168	0.155	5	13	3	0.0745825	0.0892546	0.087884	0.0899587	0.0628985	0.033416	0.0516365	0.057023	0.0812289
Craspedocephalus	trigonocephalus	Viperidae	Arboreal	22	79.7	240	70	73	78.5	1.4867	2.3901	2.4172	0.0081	0.0247	0.0078	0.0052	0.0171	0.0067	0.0306	0.0392	0.0182	2.361	1.649	1.356	0.966	0.826	0.748	0.661	0.94	0.756	20	10	5	0.0122068	0.0261751	0.0102776	0.00561941	0.0216113	0.00935055	0.013686	0.0251025	0.0141731
Corallus	hortulanus	Boidae	Arboreal	9	67.1	27	67.1	67.1	67.1	0.4026	0.5725	0.5261	0.0009	0.0041	0.0027	0.0016	0.0063	0.0028	0.0006	0.003	0.0041	0.408	0.339	0.731	0.367	0.663	0.709	0.498	0.51	0.667	7	8	18	0.0019014	0.00845811	0.0042589	0.00457633	0.00997447	0.00414548	0.00148261	0.00892188	0.00565459
Crotalus	adamanteus	Viperidae	Terrestrial	33	92.3	578	83.5	86	86.5	6.294	4.75	4.36	0.021	0.0269	0.0225	0.0132	0.0548	0.0191	0.015	0.0332	0.0069	0.254	0.356	0.268	0.223	0.282	0.275	0.597	0.675	0.615	6	3	3	0.0370824	0.0420118	0.0385683	0.0626585	0.205704	0.073521	0.0625127	0.0987186	0.0272537
Crotalus	ruber	Viperidae	Terrestrial	25	113.3	677	107.3	107.3	109.3	6.275	5.771	4.407	0.0261	0.0383	0.0215	0.0153	0.0468	0.007	0.0222	0.0192	0.0102	0.277	0.389	0.324	0.217	0.296	0.314	0.635	0.701	0.686	6	4	4	0.0433301	0.0575975	0.0330398	0.0745555	0.167187	0.0235731	0.0847463	0.0521914	0.0332892
Dasypeltis	scabra	Colubridae	Arboreal	15.91	73.7	74	65.2	65.2	65.2	1.4772	0.9755	0.7834	0.0033	0.0141	0.0027	0.0042	0.0018	0.0032	0.0068	0.0085	0.0036	0.73	0.639	0.438	0.215	0.289	0.32	0.461	0.832	0.527	10	5	10	0.00747269	0.0176913	0.00534832	0.0206283	0.00657698	0.0105597	0.00972412	0.0138862	0.0085801
Dendroaspis	angusticeps	Elapidae	Arboreal	21	140	395	140	140	140	3.4863	4.6553	3.4017	0.0084	0.0184	0.0063	0.0078	0.0147	0.008	0.0087	0.0303	0.016	1.215	1.115	0.83	0.685	0.549	0.509	0.767	1.067	0.963	20	15	5	0.0109095	0.017178	0.00651679	0.0116592	0.0274164	0.016093	0.00756127	0.0286959	0.0203561
Grayia	ornata	Colubridae	Aquatic	23.01	105.3	538	80.5	79	79.2	6.4365	11.9225	10.4303	0.0154	0.0223	0.0141	0.0259	0.0359	0.0223	0.0605	0.055	0.0519	0.375	0.979	0.311	0.27	0.734	0.308	0.541	0.307	0.991	15	10	1	0.0291466	0.0743758	0.0145684	0.100138	0.0510578	0.075582	0.170987	0.0595415	0.176867
Helicops	angulatus	Dipsadidae	Aquatic	11.98	35.7	46	34.5	35	34.5	0.5517	0.7712	0.5702	0.003	0.003	0.0093	0.0122	0.0089	0.011	0.0068	0.0101	0.0051	0.359	0.253	0.313	0.351	0.615	0.382	0.154	0.168	0.252	10	7	3	0.020336	0.0186413	0.0385253	0.036569	0.0152256	0.0302963	0.0200505	0.0422583	0.0172479
Homalopsis	buccata	Homalopsidae	Aquatic	20.69	67.2	147	60	60	60	1.763	2.3223	2.9875	0.0203	0.0076	0.0205	0.0295	0.0435	0.0314	0.0111	0.0352	0.0332	1.134	1.014	1.118	0.816	0.756	0.704	0.572	0.393	0.825	7	8	5	0.0373388	0.0203461	0.0261433	0.0379485	0.0603991	0.0468188	0.0103362	0.036657	0.031358
Hydrophis	platurus	Elapidae	Aquatic	20.7	65.2	125	55.2	51.2	55.2	2.299	2.389	2.873	0.0101	0.0326	0.0116	0.0173	0.0154	0.0111	0.0038	0.0096	0.0035	0.63	0.815	0.994	0.769	1.253	0.774	0.78	0.63	0.918	15	7	3	0.0132584	0.0529837	0.0129384	0.023669	0.0129309	0.0150884	0.0063849	0.0124688	0.00372728
Leptophis	ahaetulla	Colubridae	Arboreal	5.02	51.5	13	45.5	46	46	0.168	0.224	0.275	0.0025	0.0009	0.0022	0.0003	0.0009	0.0004	0.0007	0.0016	0.0012	0.167	0.187	0.204	0.113	0.136	0.199	0.358	0.668	0.476	4	6	11	0.00738422	0.00142467	0.00488724	0.00279876	0.00697632	0.00211899	0.00436156	0.00890305	0.00612085
Natrix	natrix	Natricidae	Terrestrial	21.18	75.1	233	64	64	64	2.7809	2.6039	2.3001	0.0086	0.0105	0.0109	0.0057	0.0164	0.0091	0.0107	0.0082	0.0205	1.53	1.747	1.608	0.997	1.16	0.99	0.97	1.3	0.86	15	5	2	0.00907803	0.0082701	0.0129776	0.00603714	0.0149292	0.00970639	0.00740856	0.00497236	0.0135055
Nerodia	fasciata	Natricidae	Aquatic	15.6	47.5	50	52.2	52.2	52.2	0.5759	0.7503	1.0535	0.0056	0.009	0.0041	0.0034	0.0067	0.0048	0.0045	0.0127	0.0074	0.328	0.38	0.309	0.205	0.194	0.263	0.225	0.22	0.299	6	5	4	0.0262378	0.0431263	0.0144556	0.0175137	0.0364691	0.0192725	0.0145073	0.0353401	0.0253233
Panterophis	guttatus	Colubridae	Terrestrial	11.935	48.05	19	46	47.65	49.7	0.45	0.692	0.399	0.0007	0.0008	0.0004	0.0004	0.0003	0.0005	0.0003	0.001	0.0006	0.297	0.404	0.319	0.464	0.439	0.396	0.42	0.207	0.368	7	9	4	0.00175532	0.00407031	0.00114478	0.000901274	0.000714449	0.00132005	0.0010681	0.00261738	0.00198888
Pituophis	melanoleucus	Colubridae	Terrestrial	24.93	114.1	391	127	110.5	129.5	6.641	10.759	13.266	0.0248	0.0162	0.0157	0.0553	0.0687	0.0378	0.0351	0.0545	0.0628	0.979	2.113	0.886	1.152	1.252	0.865	0.752	1.585	0.707	8	12	4	0.0346176	0.0107287	0.02331	0.0497729	0.0568948	0.0453102	0.0379116	0.0272737	0.0749503
Python	regius	Pythonidae	Terrestrial	45	95.5	647	95.5	95.5	95.5	11.3872	17.7086	20.5487	0.038	0.0451	0.0311	0.0541	0.0642	0.0546	0.0339	0.0597	0.0383	0.979	1.417	1.215	0.617	0.859	0.698	0.684	0.869	0.738	8	15	10	0.0583164	0.0544778	0.0442351	0.0897795	0.0765256	0.0800944	0.0361477	0.0439814	0.0329069
Walterinnesia	aegyptia	Elapidae	Terrestrial	17	87	222	87	87	87	1.4747	1.9383	1.0434	0.017	0.0124	0.0088	0.0098	0.005	0.01	0.0157	0.0075	0.0104	1.41	1.822	0.938	0.449	0.892	0.634	0.869	0.827	0.849	12	8	5	0.0202838	0.0155466	0.0107472	0.0229109	0.00588394	0.0165567	0.011758	0.00434675	0.011708
Xenodon	werneri	Dipsadidae	Terrestrial	14.32	46.8	51	48.2	48.2	46	0.6375	0.6749	0.7373	0.0017	0.0013	0.0013	0.0019	0.0047	0.0021	0.0022	0.0027	0.0018	0.524	0.467	0.528	0.479	0.568	0.504	0.317	0.341	0.321	22	8	6	0.00527103	0.0037471	0.00398056	0.00416372	0.00868585	0.00437373	0.00442603	0.00609494	0.00359386
IC, iliocostalis; LD, longissimus dorsi; PCSA, physiological cross-sectional area; SSP, semispinalis-spinalis; SVL, snout-vent length
